# Supplementary material for: Incidence of Cervical, Ovarian and Uterine Cancer in Eritrea: Data from the National Health Laboratory, 2011-2017
Source: Sci Rep. 2020 Jun 4;10:9099. doi: 10.1038/s41598-020-66096-5 (PMC7272439; doi:10.1038/s41598-020-66096-5)
Supplement: Supplementary file 1 — Dataset 1. [file 41598_2020_66096_MOESM1_ESM.xls]

## Sheet: Supplementary raw data
AGE	ADDRESS	TOPOGRAPHY	MORPHOLOGY	BEHAVIOR	INCIDENCEYEAR	Age_category_5years2	Age_catagory_10years2	Age_Category_5_Years_New	Differentiation	Classification
30	1	1	1	1	1	4	2	4	#NULL!	#NULL!
28	1	3	2	2	1	4	2	4	#NULL!	#NULL!
60	2	4	3	1	1	10	5	10	#NULL!	#NULL!
53	1	1	4	2	1	9	5	9	#NULL!	#NULL!
22	1	4	5	2	1	3	2	3	#NULL!	#NULL!
36	1	1	6	2	1	6	3	6	#NULL!	#NULL!
21	1	3	7	1	1	3	2	3	#NULL!	#NULL!
46	1	1	1	1	1	8	4	8	#NULL!	#NULL!
36	1	1	8	2	1	6	3	6	#NULL!	#NULL!
64	1	4	5	2	1	11	6	11	#NULL!	#NULL!
47	4	1	8	2	1	8	4	8	#NULL!	#NULL!
44	1	2	9	2	1	7	4	7	#NULL!	#NULL!
47	1	4	5	2	1	8	4	8	#NULL!	#NULL!
35	1	1	8	2	1	5	3	5	#NULL!	#NULL!
25	5	2	9	2	1	3	2	3	#NULL!	#NULL!
69	1	1	1	1	1	11	6	12	#NULL!	#NULL!
34	2	1	4	2	1	5	3	5	#NULL!	#NULL!
60	1	2	3	1	1	10	5	10	#NULL!	#NULL!
44	1	1	4	2	1	7	4	7	#NULL!	#NULL!
37	1	1	6	2	1	6	3	6	#NULL!	#NULL!
19	1	4	3	1	1	2	1	2	#NULL!	#NULL!
40	1	1	8	2	1	6	3	6	#NULL!	#NULL!
45	1	2	9	2	1	7	4	7	#NULL!	#NULL!
67	1	4	10	2	1	11	6	12	#NULL!	#NULL!
50	1	3	11	2	1	8	4	8	#NULL!	#NULL!
39	1	3	11	2	1	6	3	6	#NULL!	#NULL!
42	1	3	11	2	1	7	4	7	#NULL!	#NULL!
46	1	4	3	1	1	8	4	8	#NULL!	#NULL!
51	5	1	1	1	1	9	5	9	#NULL!	#NULL!
21	3	3	9	2	1	3	2	3	#NULL!	#NULL!
26	1	3	9	2	1	4	2	4	#NULL!	#NULL!
58	1	4	5	1	1	10	5	10	#NULL!	#NULL!
65	5	1	8	2	1	11	6	11	#NULL!	#NULL!
50	1	3	11	2	1	8	4	8	#NULL!	#NULL!
46	4	3	2	2	1	8	4	8	#NULL!	#NULL!
25	5	3	12	2	1	3	2	3	#NULL!	#NULL!
37	1	3	2	2	1	6	3	6	#NULL!	#NULL!
20	4	2	9	2	1	2	1	2	#NULL!	#NULL!
43	3	1	13	2	1	7	4	7	#NULL!	#NULL!
45	1	1	6	2	1	7	4	7	#NULL!	#NULL!
31	4	1	8	2	1	5	3	5	#NULL!	#NULL!
36	2	4	3	1	1	6	3	6	#NULL!	#NULL!
22	5	4	3	1	1	3	2	3	#NULL!	#NULL!
38	5	1	4	2	1	6	3	6	#NULL!	#NULL!
45	1	3	11	2	1	7	4	7	#NULL!	#NULL!
41	3	1	13	2	1	7	4	7	#NULL!	#NULL!
30	1	3	14	1	1	4	2	4	#NULL!	#NULL!
37	2	1	6	2	1	6	3	6	#NULL!	#NULL!
43	1	4	5	2	1	7	4	7	#NULL!	#NULL!
60	1	1	13	2	1	10	5	10	#NULL!	#NULL!
61	2	1	6	2	1	11	6	11	#NULL!	#NULL!
36	1	1	4	2	1	6	3	6	#NULL!	#NULL!
56	1	4	15	2	1	10	5	10	#NULL!	#NULL!
56	1	1	6	2	1	10	5	10	#NULL!	#NULL!
58	1	3	16	2	1	10	5	10	#NULL!	#NULL!
30	1	1	4	2	1	4	2	4	#NULL!	#NULL!
41	1	1	4	2	1	7	4	7	#NULL!	#NULL!
24	1	4	5	2	1	3	2	3	#NULL!	#NULL!
55	1	1	1	1	1	9	5	9	#NULL!	#NULL!
43	1	1	6	2	1	7	4	7	#NULL!	#NULL!
51	1	1	6	2	1	9	5	9	#NULL!	#NULL!
51	1	3	3	1	1	9	5	9	#NULL!	#NULL!
38	1	3	2	2	1	6	3	6	#NULL!	#NULL!
48	4	1	1	1	1	8	4	8	#NULL!	#NULL!
80	1	4	3	1	1	13	7	14	#NULL!	#NULL!
40	1	1	6	2	1	6	3	6	#NULL!	#NULL!
46	1	3	12	2	1	8	4	8	#NULL!	#NULL!
71	1	3	11	2	1	12	7	13	#NULL!	#NULL!
78	1	1	8	2	1	13	7	14	#NULL!	#NULL!
26	1	1	4	2	1	4	2	4	#NULL!	#NULL!
51	1	1	6	2	1	9	5	9	#NULL!	#NULL!
48	1	4	5	2	1	8	4	8	#NULL!	#NULL!
44	4	1	8	2	1	7	4	7	#NULL!	#NULL!
73	5	4	5	2	1	12	7	13	#NULL!	#NULL!
43	3	3	13	2	1	7	4	7	#NULL!	#NULL!
30	1	1	8	2	1	4	2	4	#NULL!	#NULL!
41	3	3	4	2	1	7	4	7	#NULL!	#NULL!
70	1	1	3	1	1	11	6	12	#NULL!	#NULL!
25	5	3	12	2	1	3	2	3	#NULL!	#NULL!
37	2	3	2	2	1	6	3	6	#NULL!	#NULL!
40	3	1	16	2	1	6	3	6	#NULL!	#NULL!
64	1	3	16	2	1	11	6	11	#NULL!	#NULL!
24	1	4	5	2	1	3	2	3	#NULL!	#NULL!
73	4	4	15	2	1	12	7	13	#NULL!	#NULL!
22	1	3	12	2	1	3	2	3	#NULL!	#NULL!
30	4	2	16	2	1	4	2	4	#NULL!	#NULL!
42	1	3	12	2	1	7	4	7	#NULL!	#NULL!
50	1	4	17	1	1	8	4	8	#NULL!	#NULL!
27	5	3	9	2	1	4	2	4	#NULL!	#NULL!
44	1	4	3	1	1	7	4	7	#NULL!	#NULL!
78	1	3	13	2	1	13	7	14	#NULL!	#NULL!
32	5	3	16	2	1	5	3	5	#NULL!	#NULL!
64	1	4	17	1	1	11	6	11	#NULL!	#NULL!
46	1	3	7	1	1	8	4	8	#NULL!	#NULL!
25	1	4	3	1	1	3	2	3	#NULL!	#NULL!
73	1	1	6	2	1	12	7	13	#NULL!	#NULL!
47	2	4	17	1	1	8	4	8	#NULL!	#NULL!
43	1	4	5	2	1	7	4	7	#NULL!	#NULL!
44	2	1	6	2	1	7	4	7	#NULL!	#NULL!
23	4	4	5	2	1	3	2	3	#NULL!	#NULL!
50	5	4	18A	1	1	8	4	8	#NULL!	#NULL!
49	1	4	5	2	1	8	4	8	#NULL!	#NULL!
73	3	3	16	2	1	12	7	13	#NULL!	#NULL!
50	5	3	11	2	1	8	4	8	#NULL!	#NULL!
40	1	3	3	1	1	6	3	6	#NULL!	#NULL!
26	1	4	3	1	1	4	2	4	#NULL!	#NULL!
30	1	4	17	1	1	4	2	4	#NULL!	#NULL!
55	5	4	3	1	1	9	5	9	#NULL!	#NULL!
52	1	1	6	2	1	9	5	9	#NULL!	#NULL!
50	1	3	2	2	1	8	4	8	#NULL!	#NULL!
39	1	1	1	1	1	6	3	6	#NULL!	#NULL!
50	1	1	8	2	1	8	4	8	#NULL!	#NULL!
36	5	1	1	1	1	6	3	6	#NULL!	#NULL!
26	1	2	9	2	1	4	2	4	#NULL!	#NULL!
19	5	4	3	1	1	2	1	2	#NULL!	#NULL!
55	5	1	8	2	1	9	5	9	#NULL!	#NULL!
46	1	3	11	2	1	8	4	8	#NULL!	#NULL!
38	1	1	1	1	1	6	3	6	#NULL!	#NULL!
31	5	4	17	1	1	5	3	5	#NULL!	#NULL!
69	1	3	13	2	1	11	6	12	#NULL!	#NULL!
42	1	3	11	2	1	7	4	7	#NULL!	#NULL!
38	2	1	8	2	1	6	3	6	#NULL!	#NULL!
41	1	3	4	2	1	7	4	7	#NULL!	#NULL!
28	1	3	12	2	1	4	2	4	#NULL!	#NULL!
24	1	4	17	1	1	3	2	3	#NULL!	#NULL!
65	1	4	3	1	1	11	6	11	#NULL!	#NULL!
45	5	3	4	2	1	7	4	7	#NULL!	#NULL!
43	1	4	5	2	1	7	4	7	#NULL!	#NULL!
53	1	4	5	2	1	9	5	9	#NULL!	#NULL!
24	1	4	10	2	1	3	2	3	#NULL!	#NULL!
33	5	3	12	2	1	5	3	5	#NULL!	#NULL!
60	1	1	13	2	1	10	5	10	#NULL!	#NULL!
38	1	3	16	2	1	6	3	6	#NULL!	#NULL!
40	2	1	13	2	1	6	3	6	#NULL!	#NULL!
65	5	4	5	2	1	11	6	11	#NULL!	#NULL!
74	1	4	3	1	1	12	7	13	#NULL!	#NULL!
55	1	3	16	2	1	9	5	9	#NULL!	#NULL!
37	1	1	4	2	1	6	3	6	#NULL!	#NULL!
68	1	1	1	1	1	11	6	12	#NULL!	#NULL!
59	1	1	1	1	1	10	5	10	#NULL!	#NULL!
44	5	1	3	1	1	7	4	7	#NULL!	#NULL!
47	1	3	4	2	1	8	4	8	#NULL!	#NULL!
37	1	2	9	2	1	6	3	6	#NULL!	#NULL!
48	1	3	11	2	1	8	4	8	#NULL!	#NULL!
38	1	3	6	2	1	6	3	6	#NULL!	#NULL!
42	1	1	6	2	1	7	4	7	#NULL!	#NULL!
48	5	2	9	2	1	8	4	8	#NULL!	#NULL!
74	1	4	17	1	1	12	7	13	#NULL!	#NULL!
47	1	1	6	2	1	8	4	8	#NULL!	#NULL!
38	5	3	12	2	1	6	3	6	#NULL!	#NULL!
39	2	3	7	1	1	6	3	6	#NULL!	#NULL!
41	1	4	10	2	1	7	4	7	#NULL!	#NULL!
49	2	1	13	2	1	8	4	8	#NULL!	#NULL!
64	1	3	11	2	1	11	6	11	#NULL!	#NULL!
67	1	4	5	2	1	11	6	12	#NULL!	#NULL!
46	1	2	9	2	1	8	4	8	#NULL!	#NULL!
39	3	1	1	1	1	6	3	6	#NULL!	#NULL!
60	2	3	11	2	2	10	5	10	#NULL!	#NULL!
32	5	3	11	2	2	5	3	5	#NULL!	#NULL!
77	5	4	19	2	2	13	7	14	#NULL!	#NULL!
60	1	3	11	2	2	10	5	10	#NULL!	#NULL!
62	1	3	6	2	2	11	6	11	#NULL!	#NULL!
75	1	1	6	2	2	12	7	13	#NULL!	#NULL!
51	1	3	19	2	2	9	5	9	#NULL!	#NULL!
38	5	1	1	1	2	6	3	6	#NULL!	#NULL!
51	1	1	1	1	2	9	5	9	#NULL!	#NULL!
70	1	1	3	1	2	11	6	12	#NULL!	#NULL!
22	1	4	5	2	2	3	2	3	#NULL!	#NULL!
55	1	4	17	1	2	9	5	9	#NULL!	#NULL!
40	1	1	6	2	2	6	3	6	#NULL!	#NULL!
66	3	4	15A	1	2	11	6	12	#NULL!	#NULL!
49	5	1	11	2	2	8	4	8	#NULL!	#NULL!
62	1	1	8	2	2	11	6	11	#NULL!	#NULL!
65	1	4	5	2	2	11	6	11	#NULL!	#NULL!
73	1	1	4	2	2	12	7	13	#NULL!	#NULL!
51	1	1	1	1	2	9	5	9	#NULL!	#NULL!
47	1	3	9	2	2	8	4	8	#NULL!	#NULL!
60	1	3	3	1	2	10	5	10	#NULL!	#NULL!
33	1	1	10	2	2	5	3	5	#NULL!	#NULL!
35	3	4	11	2	2	5	3	5	#NULL!	#NULL!
20	1	4	18B	2	2	2	1	2	#NULL!	#NULL!
30	5	1	4	2	2	4	2	4	#NULL!	#NULL!
38	1	1	8	2	2	6	3	6	#NULL!	#NULL!
40	1	3	19	2	2	6	3	6	#NULL!	#NULL!
33	1	4	19	2	2	5	3	5	#NULL!	#NULL!
34	1	3	7	1	2	5	3	5	#NULL!	#NULL!
49	2	1	1	1	2	8	4	8	#NULL!	#NULL!
40	3	1	6	2	2	6	3	6	#NULL!	#NULL!
38	1	1	10	2	2	6	3	6	#NULL!	#NULL!
53	1	1	8	2	2	9	5	9	#NULL!	#NULL!
19	1	3	19	2	2	2	1	2	#NULL!	#NULL!
58	1	1	4	2	2	10	5	10	#NULL!	#NULL!
46	1	1	6	2	2	8	4	8	#NULL!	#NULL!
33	1	3	7	1	2	5	3	5	#NULL!	#NULL!
34	1	3	19	2	2	5	3	5	#NULL!	#NULL!
46	1	1	1	1	2	8	4	8	#NULL!	#NULL!
27	1	4	5	2	2	4	2	4	#NULL!	#NULL!
29	1	4	5	2	2	4	2	4	#NULL!	#NULL!
35	2	2	19	2	2	5	3	5	#NULL!	#NULL!
18	1	3	7	1	2	2	1	2	#NULL!	#NULL!
21	1	2	9	2	2	3	2	3	#NULL!	#NULL!
11	2	4	5	2	2	1	1	1	#NULL!	#NULL!
34	4	1	1	1	2	5	3	5	#NULL!	#NULL!
42	1	1	4	2	2	7	4	7	#NULL!	#NULL!
42	1	1	1	1	2	7	4	7	#NULL!	#NULL!
48	1	1	11	1	2	8	4	8	#NULL!	#NULL!
18	5	1	8	2	2	2	1	2	#NULL!	#NULL!
30	5	3	11	2	2	4	2	4	#NULL!	#NULL!
42	2	3	1	1	2	7	4	7	#NULL!	#NULL!
60	1	3	5	1	2	10	5	10	#NULL!	#NULL!
36	1	4	5	2	2	6	3	6	#NULL!	#NULL!
60	1	1	1	1	2	10	5	10	#NULL!	#NULL!
36	1	2	16	2	2	6	3	6	#NULL!	#NULL!
20	5	2	16	2	2	2	1	2	#NULL!	#NULL!
43	2	2	9	2	2	7	4	7	#NULL!	#NULL!
60	1	3	11	2	2	10	5	10	#NULL!	#NULL!
75	1	1	1	1	2	12	7	13	#NULL!	#NULL!
62	1	1	6	2	2	11	6	11	#NULL!	#NULL!
47	5	4	5	2	2	8	4	8	#NULL!	#NULL!
74	1	1	1	1	2	12	7	13	#NULL!	#NULL!
30	1	1	6	2	2	4	2	4	#NULL!	#NULL!
65	1	4	5	2	2	11	6	11	#NULL!	#NULL!
42	4	2	6	2	2	7	4	7	#NULL!	#NULL!
32	1	3	11	2	2	5	3	5	#NULL!	#NULL!
42	4	3	16	2	2	7	4	7	#NULL!	#NULL!
38	4	3	11	2	2	6	3	6	#NULL!	#NULL!
32	1	4	5	2	2	5	3	5	#NULL!	#NULL!
29	2	1	1	1	2	4	2	4	#NULL!	#NULL!
29	1	1	4	2	2	4	2	4	#NULL!	#NULL!
48	1	3	2	2	2	8	4	8	#NULL!	#NULL!
48	2	1	1	1	2	8	4	8	#NULL!	#NULL!
69	1	1	4	2	2	11	6	12	#NULL!	#NULL!
36	1	4	5	2	2	6	3	6	#NULL!	#NULL!
25	5	3	7	1	2	3	2	3	#NULL!	#NULL!
36	5	4	16	2	2	6	3	6	#NULL!	#NULL!
50	1	1	1	1	2	8	4	8	#NULL!	#NULL!
59	5	1	22	2	2	10	5	10	#NULL!	#NULL!
56	4	1	1	1	2	10	5	10	#NULL!	#NULL!
30	4	1	6	2	2	4	2	4	#NULL!	#NULL!
50	2	1	8	2	2	8	4	8	#NULL!	#NULL!
62	1	4	10	2	2	11	6	11	#NULL!	#NULL!
38	1	4	10	2	2	6	3	6	#NULL!	#NULL!
78	1	2	21	2	2	13	7	14	#NULL!	#NULL!
80	1	1	8	2	2	13	7	14	#NULL!	#NULL!
37	1	4	11	2	2	6	3	6	#NULL!	#NULL!
40	1	1	8	2	2	6	3	6	#NULL!	#NULL!
59	1	4	18B	2	2	10	5	10	#NULL!	#NULL!
60	5	4	10	2	2	10	5	10	#NULL!	#NULL!
46	1	2	16	2	2	8	4	8	#NULL!	#NULL!
34	2	3	7	1	2	5	3	5	#NULL!	#NULL!
41	3	4	10	2	2	7	4	7	#NULL!	#NULL!
39	1	2	6	2	2	6	3	6	#NULL!	#NULL!
58	1	4	10	2	2	10	5	10	#NULL!	#NULL!
66	1	4	3	1	2	11	6	12	#NULL!	#NULL!
33	4	4	23	1	2	5	3	5	#NULL!	#NULL!
20	4	1	8	2	2	2	1	2	#NULL!	#NULL!
55	4	2	16	2	2	9	5	9	#NULL!	#NULL!
60	1	3	6	2	2	10	5	10	#NULL!	#NULL!
20	4	2	9	2	2	2	1	2	#NULL!	#NULL!
36	1	1	8	2	2	6	3	6	#NULL!	#NULL!
55	1	1	3	1	2	9	5	9	#NULL!	#NULL!
70	3	4	19	2	2	11	6	12	#NULL!	#NULL!
42	1	4	3	1	2	7	4	7	#NULL!	#NULL!
26	5	1	8	2	2	4	2	4	#NULL!	#NULL!
26	2	3	9	2	2	4	2	4	#NULL!	#NULL!
62	1	3	3	1	2	11	6	11	#NULL!	#NULL!
25	2	3	7	1	2	3	2	3	#NULL!	#NULL!
72	1	1	4	2	2	12	7	13	#NULL!	#NULL!
25	1	2	6	2	2	3	2	3	#NULL!	#NULL!
48	1	1	8	2	2	8	4	8	#NULL!	#NULL!
40	1	1	8	2	2	6	3	6	#NULL!	#NULL!
27	1	4	3	1	2	4	2	4	#NULL!	#NULL!
34	5	4	18B	2	2	5	3	5	#NULL!	#NULL!
22	1	3	16	2	2	3	2	3	#NULL!	#NULL!
29	1	3	2	2	2	4	2	4	#NULL!	#NULL!
42	1	2	9	2	2	7	4	7	#NULL!	#NULL!
36	1	3	14	1	2	6	3	6	#NULL!	#NULL!
28	1	5	17	1	2	4	2	4	#NULL!	#NULL!
65	1	4	24	1	2	11	6	11	#NULL!	#NULL!
55	1	3	3	1	2	9	5	9	#NULL!	#NULL!
33	3	3	11	2	2	5	3	5	#NULL!	#NULL!
37	1	3	11	2	2	6	3	6	#NULL!	#NULL!
37	1	4	10	2	2	6	3	6	#NULL!	#NULL!
37	1	4	17	1	2	6	3	6	#NULL!	#NULL!
38	1	4	5	2	2	6	3	6	#NULL!	#NULL!
40	1	4	5	2	2	6	3	6	#NULL!	#NULL!
48	4	2	9	2	2	8	4	8	#NULL!	#NULL!
47	1	1	6	2	3	8	4	8	#NULL!	#NULL!
53	1	1	1	1	3	9	5	9	#NULL!	#NULL!
23	3	2	16	2	3	3	2	3	#NULL!	#NULL!
40	1	2	9	2	3	6	3	6	#NULL!	#NULL!
65	1	1	6	2	3	11	6	11	#NULL!	#NULL!
49	2	2	16	2	3	8	4	8	#NULL!	#NULL!
40	1	2	6	2	3	6	3	6	#NULL!	#NULL!
50	6	1	1	1	3	8	4	8	#NULL!	#NULL!
30	1	4	10	2	3	4	2	4	#NULL!	#NULL!
38	5	4	10	2	3	6	3	6	#NULL!	#NULL!
32	1	1	8	2	3	5	3	5	#NULL!	#NULL!
50	1	1	1	1	3	8	4	8	#NULL!	#NULL!
45	1	4	17	1	3	7	4	7	#NULL!	#NULL!
29	1	3	11	2	3	4	2	4	#NULL!	#NULL!
85	1	3	1	1	3	14	8	15	#NULL!	#NULL!
39	5	3	11	2	3	6	3	6	#NULL!	#NULL!
21	1	4	10	2	3	3	2	3	#NULL!	#NULL!
65	1	1	4	2	3	11	6	11	#NULL!	#NULL!
40	2	3	1	1	3	6	3	6	#NULL!	#NULL!
34	5	2	3	1	3	5	3	5	#NULL!	#NULL!
45	5	3	11	2	3	7	4	7	#NULL!	#NULL!
72	5	3	11	2	3	12	7	13	#NULL!	#NULL!
55	2	1	1	1	3	9	5	9	#NULL!	#NULL!
37	1	1	4	2	3	6	3	6	#NULL!	#NULL!
45	3	2	6	2	3	7	4	7	#NULL!	#NULL!
28	2	2	16	2	3	4	2	4	#NULL!	#NULL!
53	1	1	13	2	3	9	5	9	#NULL!	#NULL!
47	1	1	4	2	3	8	4	8	#NULL!	#NULL!
74	1	2	3	1	3	12	7	13	#NULL!	#NULL!
85	1	1	6	2	3	14	8	15	#NULL!	#NULL!
56	5	1	1	1	3	10	5	10	#NULL!	#NULL!
38	3	1	13	2	3	6	3	6	#NULL!	#NULL!
40	1	4	5	2	3	6	3	6	#NULL!	#NULL!
40	1	4	18B	2	3	6	3	6	#NULL!	#NULL!
18	1	5	6	2	3	2	1	2	#NULL!	#NULL!
45	1	2	16	2	3	7	4	7	#NULL!	#NULL!
24	1	4	10	2	3	3	2	3	#NULL!	#NULL!
70	4	2	3	1	3	11	6	12	#NULL!	#NULL!
40	1	1	1	1	3	6	3	6	#NULL!	#NULL!
40	5	4	10	2	3	6	3	6	#NULL!	#NULL!
35	1	3	11	2	3	5	3	5	#NULL!	#NULL!
38	3	3	1	1	3	6	3	6	#NULL!	#NULL!
36	1	1	4	2	3	6	3	6	#NULL!	#NULL!
40	1	2	9	2	3	6	3	6	#NULL!	#NULL!
41	3	3	11	2	3	7	4	7	#NULL!	#NULL!
55	1	1	4	2	3	9	5	9	#NULL!	#NULL!
55	4	2	16	2	3	9	5	9	#NULL!	#NULL!
50	1	1	3	1	3	8	4	8	#NULL!	#NULL!
42	3	3	3	1	3	7	4	7	#NULL!	#NULL!
56	1	4	5	2	3	10	5	10	#NULL!	#NULL!
28	1	1	11	2	3	4	2	4	#NULL!	#NULL!
27	5	2	16	2	3	4	2	4	#NULL!	#NULL!
37	3	1	6	2	3	6	3	6	#NULL!	#NULL!
58	1	3	11	2	3	10	5	10	#NULL!	#NULL!
42	1	3	11	2	3	7	4	7	#NULL!	#NULL!
47	1	2	9	2	3	8	4	8	#NULL!	#NULL!
79	1	1	16	2	3	13	7	14	#NULL!	#NULL!
45	5	4	5	2	3	7	4	7	#NULL!	#NULL!
43	1	2	16	2	3	7	4	7	#NULL!	#NULL!
35	1	3	6	2	3	5	3	5	#NULL!	#NULL!
52	1	3	16	2	3	9	5	9	#NULL!	#NULL!
48	4	2	3	1	3	8	4	8	#NULL!	#NULL!
43	4	2	13	2	3	7	4	7	#NULL!	#NULL!
60	1	1	1	1	3	10	5	10	#NULL!	#NULL!
35	3	2	16	2	3	5	3	5	#NULL!	#NULL!
41	5	4	5	2	3	7	4	7	#NULL!	#NULL!
57	1	2	16	2	3	10	5	10	#NULL!	#NULL!
51	1	1	8	2	3	9	5	9	#NULL!	#NULL!
40	4	2	9	2	3	6	3	6	#NULL!	#NULL!
60	1	4	5	2	3	10	5	10	#NULL!	#NULL!
45	4	1	1	1	3	7	4	7	#NULL!	#NULL!
52	3	1	16	2	3	9	5	9	#NULL!	#NULL!
45	5	3	16	2	3	7	4	7	#NULL!	#NULL!
40	1	4	10	2	3	6	3	6	#NULL!	#NULL!
55	1	1	6	2	3	9	5	9	#NULL!	#NULL!
38	1	4	10	2	3	6	3	6	#NULL!	#NULL!
75	1	2	1	1	3	12	7	13	#NULL!	#NULL!
66	1	4	19	2	3	11	6	12	#NULL!	#NULL!
36	1	1	1	1	3	6	3	6	#NULL!	#NULL!
40	1	4	10	1	3	6	3	6	#NULL!	#NULL!
49	1	1	8	2	3	8	4	8	#NULL!	#NULL!
45	1	3	3	1	3	7	4	7	#NULL!	#NULL!
40	4	2	7	1	3	6	3	6	#NULL!	#NULL!
65	1	4	5	2	3	11	6	11	#NULL!	#NULL!
35	1	3	11	2	3	5	3	5	#NULL!	#NULL!
55	1	1	6	2	3	9	5	9	#NULL!	#NULL!
60	4	1	1	1	3	10	5	10	#NULL!	#NULL!
32	1	2	9	2	3	5	3	5	#NULL!	#NULL!
59	3	1	6	2	3	10	5	10	#NULL!	#NULL!
30	4	3	6	2	3	4	2	4	#NULL!	#NULL!
50	5	1	1	1	3	8	4	8	#NULL!	#NULL!
55	1	3	3	1	3	9	5	9	#NULL!	#NULL!
16	1	4	5	2	3	2	1	2	#NULL!	#NULL!
37	1	3	9	2	3	6	3	6	#NULL!	#NULL!
51	1	3	16	2	3	9	5	9	#NULL!	#NULL!
52	2	1	1	1	3	9	5	9	#NULL!	#NULL!
33	1	2	16	2	3	5	3	5	#NULL!	#NULL!
39	1	2	9	2	3	6	3	6	#NULL!	#NULL!
40	1	1	16	2	3	6	3	6	#NULL!	#NULL!
73	1	4	3	1	3	12	7	13	#NULL!	#NULL!
38	1	1	1	1	3	6	3	6	#NULL!	#NULL!
40	1	4	19	2	3	6	3	6	#NULL!	#NULL!
20	1	4	10	2	3	2	1	2	#NULL!	#NULL!
56	1	4	3	1	3	10	5	10	#NULL!	#NULL!
33	1	1	8	2	3	5	3	5	#NULL!	#NULL!
40	5	1	8	2	3	6	3	6	#NULL!	#NULL!
48	3	1	8	2	3	8	4	8	#NULL!	#NULL!
48	5	3	11	2	3	8	4	8	#NULL!	#NULL!
46	1	2	16	2	3	8	4	8	#NULL!	#NULL!
37	1	1	16	2	3	6	3	6	#NULL!	#NULL!
68	1	1	1	1	3	11	6	12	#NULL!	#NULL!
32	1	4	10	2	3	5	3	5	#NULL!	#NULL!
49	4	1	1	1	3	8	4	8	#NULL!	#NULL!
41	1	2	9	2	3	7	4	7	#NULL!	#NULL!
24	1	4	10	2	3	3	2	3	#NULL!	#NULL!
17	1	4	10	2	3	2	1	2	#NULL!	#NULL!
47	1	3	11	2	3	8	4	8	#NULL!	#NULL!
43	1	1	8	2	3	7	4	7	#NULL!	#NULL!
30	1	4	19	2	3	4	2	4	#NULL!	#NULL!
17	3	4	10	2	3	2	1	2	#NULL!	#NULL!
37	1	1	4	2	3	6	3	6	#NULL!	#NULL!
60	1	4	17	1	3	10	5	10	#NULL!	#NULL!
25	1	4	10	2	3	3	2	3	#NULL!	#NULL!
40	1	1	8	2	3	6	3	6	#NULL!	#NULL!
45	1	2	16	2	3	7	4	7	#NULL!	#NULL!
50	4	1	8	2	3	8	4	8	#NULL!	#NULL!
48	3	3	16	2	3	8	4	8	#NULL!	#NULL!
53	2	4	5	2	3	9	5	9	#NULL!	#NULL!
31	1	4	10	2	3	5	3	5	#NULL!	#NULL!
45	5	1	8	2	3	7	4	7	#NULL!	#NULL!
31	1	4	19	2	3	5	3	5	#NULL!	#NULL!
50	1	4	19	2	3	8	4	8	#NULL!	#NULL!
66	5	1	1	1	3	11	6	12	#NULL!	#NULL!
42	3	1	1	1	3	7	4	7	#NULL!	#NULL!
45	2	3	25	2	3	7	4	7	#NULL!	#NULL!
38	1	4	10	2	3	6	3	6	#NULL!	#NULL!
21	1	4	10	2	3	3	2	3	#NULL!	#NULL!
12	1	4	10	2	3	1	1	1	#NULL!	#NULL!
51	1	3	3	1	3	9	5	9	#NULL!	#NULL!
46	1	3	9	2	3	8	4	8	#NULL!	#NULL!
36	2	2	16	2	3	6	3	6	#NULL!	#NULL!
36	6	1	6	2	3	6	3	6	#NULL!	#NULL!
24	1	4	19	2	3	3	2	3	#NULL!	#NULL!
56	1	1	6	2	3	10	5	10	#NULL!	#NULL!
22	1	3	9	2	3	3	2	3	#NULL!	#NULL!
61	1	4	6	2	3	11	6	11	#NULL!	#NULL!
26	2	1	6	2	3	4	2	4	#NULL!	#NULL!
68	1	3	1	1	3	11	6	12	#NULL!	#NULL!
28	1	1	8	1	3	4	2	4	#NULL!	#NULL!
23	1	4	5	2	3	3	2	3	#NULL!	#NULL!
40	1	4	26	1	3	6	3	6	#NULL!	#NULL!
61	1	3	1	1	3	11	6	11	#NULL!	#NULL!
46	1	1	1	1	3	8	4	8	#NULL!	#NULL!
17	1	4	10	2	3	2	1	2	#NULL!	#NULL!
30	1	3	11	2	3	4	2	4	#NULL!	#NULL!
25	1	3	27	2	3	3	2	3	#NULL!	#NULL!
42	1	1	4	2	3	7	4	7	#NULL!	#NULL!
35	3	1	8	2	3	5	3	5	#NULL!	#NULL!
19	1	3	16	2	4	2	1	2	#NULL!	#NULL!
26	1	3	7	2	4	4	2	4	#NULL!	#NULL!
47	1	2	16	2	4	8	4	8	#NULL!	#NULL!
18	1	2	9	2	4	2	1	2	#NULL!	#NULL!
41	1	1	6	2	4	7	4	7	#NULL!	#NULL!
40	1	1	11	2	4	6	3	6	#NULL!	#NULL!
68	1	3	3	1	4	11	6	12	#NULL!	#NULL!
48	3	1	1	1	4	8	4	8	#NULL!	#NULL!
59	1	1	1	1	4	10	5	10	#NULL!	#NULL!
60	5	1	1	1	4	10	5	10	#NULL!	#NULL!
52	1	3	9	2	4	9	5	9	#NULL!	#NULL!
56	1	3	1	1	4	10	5	10	#NULL!	#NULL!
68	5	3	3	1	4	11	6	12	#NULL!	#NULL!
47	5	4	20	2	4	8	4	8	#NULL!	#NULL!
46	1	3	1	1	4	8	4	8	#NULL!	#NULL!
16	3	4	25	2	4	2	1	2	#NULL!	#NULL!
43	1	3	3	1	4	7	4	7	#NULL!	#NULL!
60	5	1	1	1	4	10	5	10	#NULL!	#NULL!
62	1	1	1	1	4	11	6	11	#NULL!	#NULL!
25	1	3	11	2	4	3	2	3	#NULL!	#NULL!
19	1	2	25	2	4	2	1	2	#NULL!	#NULL!
20	1	3	25	2	4	2	1	2	#NULL!	#NULL!
30	1	3	27	2	4	4	2	4	#NULL!	#NULL!
55	1	3	9	2	4	9	5	9	#NULL!	#NULL!
41	1	1	6	2	4	7	4	7	#NULL!	#NULL!
30	1	3	6	2	4	4	2	4	#NULL!	#NULL!
55	1	1	4	2	4	9	5	9	#NULL!	#NULL!
43	1	1	4	2	4	7	4	7	#NULL!	#NULL!
50	5	1	4	2	4	8	4	8	#NULL!	#NULL!
62	5	4	19	2	4	11	6	11	#NULL!	#NULL!
16	2	4	5	2	4	2	1	2	#NULL!	#NULL!
50	1	4	10	2	4	8	4	8	#NULL!	#NULL!
30	2	5	16	2	4	4	2	4	#NULL!	#NULL!
50	1	1	4	2	4	8	4	8	#NULL!	#NULL!
24	5	3	11	2	4	3	2	3	#NULL!	#NULL!
33	5	1	8	2	4	5	3	5	#NULL!	#NULL!
44	5	3	16	2	4	7	4	7	#NULL!	#NULL!
23	5	4	5	2	4	3	2	3	#NULL!	#NULL!
46	1	1	6	2	4	8	4	8	#NULL!	#NULL!
40	3	1	11	2	4	6	3	6	#NULL!	#NULL!
65	5	1	8	2	4	11	6	11	#NULL!	#NULL!
62	1	4	15B	2	4	11	6	11	#NULL!	#NULL!
50	3	2	16	2	4	8	4	8	#NULL!	#NULL!
31	3	2	16	2	4	5	3	5	#NULL!	#NULL!
60	3	4	5	2	4	10	5	10	#NULL!	#NULL!
40	3	3	16	2	4	6	3	6	#NULL!	#NULL!
30	3	3	16	2	4	4	2	4	#NULL!	#NULL!
42	5	1	8	2	4	7	4	7	#NULL!	#NULL!
60	1	4	19	2	4	10	5	10	#NULL!	#NULL!
55	3	4	17	1	4	9	5	9	#NULL!	#NULL!
34	1	1	8	2	4	5	3	5	#NULL!	#NULL!
50	3	2	16	2	4	8	4	8	#NULL!	#NULL!
50	1	3	11	2	4	8	4	8	#NULL!	#NULL!
54	1	3	11	2	4	9	5	9	#NULL!	#NULL!
23	1	4	20	2	4	3	2	3	#NULL!	#NULL!
42	1	1	8	2	4	7	4	7	#NULL!	#NULL!
54	1	4	5	2	4	9	5	9	#NULL!	#NULL!
26	2	4	15B	2	4	4	2	4	#NULL!	#NULL!
50	1	2	10	2	4	8	4	8	#NULL!	#NULL!
38	1	2	11	2	4	6	3	6	#NULL!	#NULL!
58	1	2	21	2	4	10	5	10	#NULL!	#NULL!
68	1	4	20	1	4	11	6	12	#NULL!	#NULL!
21	3	2	16	2	4	3	2	3	#NULL!	#NULL!
32	3	3	6	2	4	5	3	5	#NULL!	#NULL!
45	5	3	11	2	4	7	4	7	#NULL!	#NULL!
39	5	2	16	2	4	6	3	6	#NULL!	#NULL!
46	1	1	1	1	4	8	4	8	#NULL!	#NULL!
38	1	1	6	2	4	6	3	6	#NULL!	#NULL!
55	1	1	1	1	4	9	5	9	#NULL!	#NULL!
50	4	1	4	2	4	8	4	8	#NULL!	#NULL!
66	4	1	1	1	4	11	6	12	#NULL!	#NULL!
40	3	1	6	2	4	6	3	6	#NULL!	#NULL!
40	5	1	1	1	4	6	3	6	#NULL!	#NULL!
53	1	1	3	1	4	9	5	9	#NULL!	#NULL!
32	5	2	16	2	4	5	3	5	#NULL!	#NULL!
24	1	2	16	2	4	3	2	3	#NULL!	#NULL!
75	1	2	24	1	4	12	7	13	#NULL!	#NULL!
11	1	3	9	2	4	1	1	1	#NULL!	#NULL!
50	1	1	1	1	4	8	4	8	#NULL!	#NULL!
60	1	4	20	2	4	10	5	10	#NULL!	#NULL!
62	1	2	3	1	4	11	6	11	#NULL!	#NULL!
41	1	4	20	2	4	7	4	7	#NULL!	#NULL!
36	5	3	7	1	4	6	3	6	#NULL!	#NULL!
48	5	3	28	1	4	8	4	8	#NULL!	#NULL!
35	1	2	9	2	4	5	3	5	#NULL!	#NULL!
40	4	1	1	1	4	6	3	6	#NULL!	#NULL!
71	3	4	17	1	4	12	7	13	#NULL!	#NULL!
74	1	1	1	1	4	12	7	13	#NULL!	#NULL!
38	2	1	4	1	4	6	3	6	#NULL!	#NULL!
38	1	1	4	2	4	6	3	6	#NULL!	#NULL!
60	1	1	1	1	4	10	5	10	#NULL!	#NULL!
40	1	2	16	2	4	6	3	6	#NULL!	#NULL!
45	1	1	8	2	4	7	4	7	#NULL!	#NULL!
60	5	4	17	1	4	10	5	10	#NULL!	#NULL!
38	1	1	1	1	4	6	3	6	#NULL!	#NULL!
33	2	2	16	2	4	5	3	5	#NULL!	#NULL!
38	5	1	6	2	4	6	3	6	#NULL!	#NULL!
48	6	4	24	1	4	8	4	8	#NULL!	#NULL!
52	5	2	16	2	4	9	5	9	#NULL!	#NULL!
52	5	4	10	2	4	9	5	9	#NULL!	#NULL!
46	1	1	1	1	4	8	4	8	#NULL!	#NULL!
54	1	1	1	1	4	9	5	9	#NULL!	#NULL!
23	1	4	10	2	4	3	2	3	#NULL!	#NULL!
60	1	4	17	1	4	10	5	10	#NULL!	#NULL!
45	1	2	16	2	4	7	4	7	#NULL!	#NULL!
17	5	4	5	2	4	2	1	2	#NULL!	#NULL!
27	1	1	4	2	4	4	2	4	#NULL!	#NULL!
54	1	4	19	2	4	9	5	9	#NULL!	#NULL!
50	1	2	16	2	4	8	4	8	#NULL!	#NULL!
45	1	1	4	2	4	7	4	7	#NULL!	#NULL!
25	1	4	10	2	4	3	2	3	#NULL!	#NULL!
41	1	2	16	2	4	7	4	7	#NULL!	#NULL!
28	1	4	19	2	4	4	2	4	#NULL!	#NULL!
38	1	1	4	2	4	6	3	6	#NULL!	#NULL!
56	2	4	3	1	4	10	5	10	#NULL!	#NULL!
44	4	3	11	2	4	7	4	7	#NULL!	#NULL!
44	1	2	16	2	4	7	4	7	#NULL!	#NULL!
38	1	1	1	2	4	6	3	6	#NULL!	#NULL!
54	1	1	3	1	4	9	5	9	#NULL!	#NULL!
65	5	1	3	1	4	11	6	11	#NULL!	#NULL!
62	1	1	6	2	4	11	6	11	#NULL!	#NULL!
23	1	4	20	2	4	3	2	3	#NULL!	#NULL!
55	1	4	5	2	4	9	5	9	#NULL!	#NULL!
49	1	4	17	1	4	8	4	8	#NULL!	#NULL!
38	5	4	5	2	4	6	3	6	#NULL!	#NULL!
29	2	4	10	2	4	4	2	4	#NULL!	#NULL!
17	2	4	17	1	4	2	1	2	#NULL!	#NULL!
17	5	4	29	2	4	2	1	2	#NULL!	#NULL!
45	1	3	16	2	4	7	4	7	#NULL!	#NULL!
39	1	4	10	2	4	6	3	6	#NULL!	#NULL!
45	1	1	6	2	4	7	4	7	#NULL!	#NULL!
10	1	4	18A	1	4	1	1	1	#NULL!	#NULL!
50	1	1	4	2	4	8	4	8	#NULL!	#NULL!
54	1	4	19	2	5	9	5	9	#NULL!	#NULL!
32	3	2	16	2	5	5	3	5	#NULL!	#NULL!
54	5	1	1	1	5	9	5	9	#NULL!	#NULL!
74	2	4	5	2	5	12	7	13	#NULL!	#NULL!
19	1	1	6	2	5	2	1	2	#NULL!	#NULL!
48	2	4	5	2	5	8	4	8	#NULL!	#NULL!
62	3	4	5	2	5	11	6	11	#NULL!	#NULL!
60	1	3	11	2	5	10	5	10	#NULL!	#NULL!
19	1	4	10	2	5	2	1	2	#NULL!	#NULL!
50	6	2	3	1	5	8	4	8	#NULL!	#NULL!
35	5	1	1	1	5	5	3	5	#NULL!	#NULL!
40	5	3	11	2	5	6	3	6	#NULL!	#NULL!
61	1	2	21	2	5	11	6	11	#NULL!	#NULL!
44	2	4	5	2	5	7	4	7	#NULL!	#NULL!
50	5	4	20	2	5	8	4	8	#NULL!	#NULL!
22	1	1	6	2	5	3	2	3	#NULL!	#NULL!
68	2	1	3	1	5	11	6	12	#NULL!	#NULL!
53	5	1	1	1	5	9	5	9	#NULL!	#NULL!
41	5	1	1	1	5	7	4	7	#NULL!	#NULL!
27	1	1	8	2	5	4	2	4	#NULL!	#NULL!
33	1	4	10	2	5	5	3	5	#NULL!	#NULL!
37	2	2	16	2	5	6	3	6	#NULL!	#NULL!
67	4	1	6	2	5	11	6	12	#NULL!	#NULL!
25	4	2	21	2	5	3	2	3	#NULL!	#NULL!
39	1	3	11	2	5	6	3	6	#NULL!	#NULL!
65	1	3	1	1	5	11	6	11	#NULL!	#NULL!
26	5	4	10	2	5	4	2	4	#NULL!	#NULL!
32	1	4	10	2	5	5	3	5	#NULL!	#NULL!
30	2	1	4	2	5	4	2	4	#NULL!	#NULL!
47	1	3	21	2	5	8	4	8	#NULL!	#NULL!
72	5	1	1	1	5	12	7	13	#NULL!	#NULL!
42	1	1	16	2	5	7	4	7	#NULL!	#NULL!
40	1	1	6	2	5	6	3	6	#NULL!	#NULL!
50	1	1	6	2	5	8	4	8	#NULL!	#NULL!
45	3	2	1	1	5	7	4	7	#NULL!	#NULL!
40	1	1	6	2	5	6	3	6	#NULL!	#NULL!
32	3	2	9	2	5	5	3	5	#NULL!	#NULL!
65	5	1	1	1	5	11	6	11	#NULL!	#NULL!
33	2	4	3	1	5	5	3	5	#NULL!	#NULL!
39	1	1	11	2	5	6	3	6	#NULL!	#NULL!
70	4	3	11	2	5	11	6	12	#NULL!	#NULL!
60	4	3	21	2	5	10	5	10	#NULL!	#NULL!
38	1	1	4	2	5	6	3	6	#NULL!	#NULL!
35	5	2	9	2	5	5	3	5	#NULL!	#NULL!
40	1	3	16	2	5	6	3	6	#NULL!	#NULL!
22	1	5	7	1	5	3	2	3	#NULL!	#NULL!
58	1	3	25	2	5	10	5	10	#NULL!	#NULL!
38	1	1	1	1	5	6	3	6	#NULL!	#NULL!
40	1	2	3	1	5	6	3	6	#NULL!	#NULL!
41	5	1	1	1	5	7	4	7	#NULL!	#NULL!
21	1	3	11	2	5	3	2	3	#NULL!	#NULL!
69	1	1	6	2	5	11	6	12	#NULL!	#NULL!
46	1	2	16	2	5	8	4	8	#NULL!	#NULL!
38	1	1	4	2	5	6	3	6	#NULL!	#NULL!
36	1	3	11	2	5	6	3	6	#NULL!	#NULL!
25	2	4	5	2	5	3	2	3	#NULL!	#NULL!
40	1	1	1	1	5	6	3	6	#NULL!	#NULL!
27	1	2	9	2	5	4	2	4	#NULL!	#NULL!
41	1	4	11	2	5	7	4	7	#NULL!	#NULL!
62	1	1	16	2	5	11	6	11	#NULL!	#NULL!
30	1	3	11	2	5	4	2	4	#NULL!	#NULL!
20	1	4	10	2	5	2	1	2	#NULL!	#NULL!
57	1	3	11	2	5	10	5	10	#NULL!	#NULL!
63	1	1	1	1	5	11	6	11	#NULL!	#NULL!
45	1	1	1	1	5	7	4	7	#NULL!	#NULL!
54	5	2	11	2	5	9	5	9	#NULL!	#NULL!
43	1	1	4	2	5	7	4	7	#NULL!	#NULL!
24	5	3	6	2	5	3	2	3	#NULL!	#NULL!
60	1	2	6	2	5	10	5	10	#NULL!	#NULL!
40	1	2	3	1	5	6	3	6	#NULL!	#NULL!
60	1	4	17	1	5	10	5	10	#NULL!	#NULL!
72	1	5	25	2	5	12	7	13	#NULL!	#NULL!
68	1	4	10	2	5	11	6	12	#NULL!	#NULL!
53	4	1	1	1	5	9	5	9	#NULL!	#NULL!
26	4	3	11	2	5	4	2	4	#NULL!	#NULL!
48	1	1	3	1	5	8	4	8	#NULL!	#NULL!
50	1	1	3	1	5	8	4	8	#NULL!	#NULL!
43	1	2	16	2	5	7	4	7	#NULL!	#NULL!
49	1	1	6	2	5	8	4	8	#NULL!	#NULL!
39	3	1	1	1	5	6	3	6	#NULL!	#NULL!
40	1	2	16	2	5	6	3	6	#NULL!	#NULL!
42	1	2	9	2	5	7	4	7	#NULL!	#NULL!
57	1	1	1	1	5	10	5	10	#NULL!	#NULL!
42	1	1	11	2	5	7	4	7	#NULL!	#NULL!
41	4	1	1	1	5	7	4	7	#NULL!	#NULL!
36	1	4	10	2	5	6	3	6	#NULL!	#NULL!
55	1	1	3	1	5	9	5	9	#NULL!	#NULL!
49	1	1	1	1	5	8	4	8	#NULL!	#NULL!
41	5	4	17	1	5	7	4	7	#NULL!	#NULL!
54	5	4	10	2	5	9	5	9	#NULL!	#NULL!
37	2	4	3	1	5	6	3	6	#NULL!	#NULL!
48	2	4	5	2	5	8	4	8	#NULL!	#NULL!
60	1	1	1	1	5	10	5	10	#NULL!	#NULL!
54	1	1	1	1	5	9	5	9	#NULL!	#NULL!
45	2	1	1	1	5	7	4	7	#NULL!	#NULL!
24	4	2	16	2	5	3	2	3	#NULL!	#NULL!
38	1	1	1	1	5	6	3	6	#NULL!	#NULL!
50	1	2	16	2	5	8	4	8	#NULL!	#NULL!
68	5	3	3	1	5	11	6	12	#NULL!	#NULL!
42	5	1	4	2	5	7	4	7	#NULL!	#NULL!
37	2	3	9	2	6	6	3	6	#NULL!	#NULL!
81	1	2	1	1	6	14	8	15	#NULL!	#NULL!
50	1	1	6	2	6	8	4	8	#NULL!	#NULL!
37	5	3	11	2	6	6	3	6	#NULL!	#NULL!
56	1	2	16	2	6	10	5	10	#NULL!	#NULL!
60	1	1	1	1	6	10	5	10	#NULL!	#NULL!
42	1	1	8	2	6	7	4	7	#NULL!	#NULL!
68	1	4	3	1	6	11	6	12	#NULL!	#NULL!
47	1	4	17	1	6	8	4	8	#NULL!	#NULL!
47	2	4	17	1	6	8	4	8	#NULL!	#NULL!
65	1	1	8	2	6	11	6	11	#NULL!	#NULL!
37	1	1	4	2	6	6	3	6	#NULL!	#NULL!
60	1	1	1	1	6	10	5	10	#NULL!	#NULL!
62	5	4	5	2	6	11	6	11	#NULL!	#NULL!
25	1	4	29	2	6	3	2	3	#NULL!	#NULL!
44	5	1	1	1	6	7	4	7	#NULL!	#NULL!
76	2	3	3	1	6	13	7	14	#NULL!	#NULL!
63	1	1	4	2	6	11	6	11	#NULL!	#NULL!
58	1	1	8	2	6	10	5	10	#NULL!	#NULL!
47	1	1	4	2	6	8	4	8	#NULL!	#NULL!
35	1	4	17	1	6	5	3	5	#NULL!	#NULL!
32	2	4	10	2	6	5	3	5	#NULL!	#NULL!
44	5	1	8	2	6	7	4	7	#NULL!	#NULL!
65	1	3	3	1	6	11	6	11	#NULL!	#NULL!
55	1	3	3	1	6	9	5	9	#NULL!	#NULL!
40	1	4	19	2	6	6	3	6	#NULL!	#NULL!
30	3	4	18B	2	6	4	2	4	#NULL!	#NULL!
60	4	3	1	1	6	10	5	10	#NULL!	#NULL!
45	3	4	11	2	6	7	4	7	#NULL!	#NULL!
28	1	4	10	2	6	4	2	4	#NULL!	#NULL!
60	1	1	6	2	6	10	5	10	#NULL!	#NULL!
56	1	3	11	2	6	10	5	10	#NULL!	#NULL!
60	1	3	17	1	6	10	5	10	#NULL!	#NULL!
41	1	1	8	2	6	7	4	7	#NULL!	#NULL!
42	1	2	16	2	6	7	4	7	#NULL!	#NULL!
30	1	4	10	2	6	4	2	4	#NULL!	#NULL!
31	4	1	1	1	6	5	3	5	#NULL!	#NULL!
70	1	1	25	2	6	11	6	12	#NULL!	#NULL!
35	1	1	4	2	6	5	3	5	#NULL!	#NULL!
85	1	2	26	1	6	14	8	15	#NULL!	#NULL!
70	1	4	19	2	6	11	6	12	#NULL!	#NULL!
14	3	4	18A	1	6	1	1	1	#NULL!	#NULL!
60	3	1	1	1	6	10	5	10	#NULL!	#NULL!
33	1	4	19	2	6	5	3	5	#NULL!	#NULL!
48	1	3	11	2	6	8	4	8	#NULL!	#NULL!
62	1	3	1	1	6	11	6	11	#NULL!	#NULL!
46	1	4	17	1	6	8	4	8	#NULL!	#NULL!
12	3	4	17	1	6	1	1	1	#NULL!	#NULL!
27	1	4	3	1	6	4	2	4	#NULL!	#NULL!
59	5	3	3	1	6	10	5	10	#NULL!	#NULL!
41	5	3	19	2	6	7	4	7	#NULL!	#NULL!
43	1	2	16	2	6	7	4	7	#NULL!	#NULL!
36	1	2	16	2	6	6	3	6	#NULL!	#NULL!
40	2	1	8	2	6	6	3	6	#NULL!	#NULL!
48	1	1	8	2	6	8	4	8	#NULL!	#NULL!
27	2	2	11	2	6	4	2	4	#NULL!	#NULL!
19	3	4	19	2	6	2	1	2	#NULL!	#NULL!
23	5	4	10	2	6	3	2	3	#NULL!	#NULL!
45	1	1	1	1	6	7	4	7	#NULL!	#NULL!
20	1	2	9	2	6	2	1	2	#NULL!	#NULL!
36	1	3	11	2	6	6	3	6	#NULL!	#NULL!
48	5	3	9	2	6	8	4	8	#NULL!	#NULL!
20	1	4	5	2	6	2	1	2	#NULL!	#NULL!
26	1	3	11	2	6	4	2	4	#NULL!	#NULL!
71	1	1	6	2	6	12	7	13	#NULL!	#NULL!
17	1	4	10	2	6	2	1	2	#NULL!	#NULL!
45	1	4	5	2	6	7	4	7	#NULL!	#NULL!
63	1	1	8	2	6	11	6	11	#NULL!	#NULL!
59	5	1	19	2	6	10	5	10	#NULL!	#NULL!
57	3	4	17	1	6	10	5	10	#NULL!	#NULL!
26	5	4	5	2	6	4	2	4	#NULL!	#NULL!
60	1	4	10	2	6	10	5	10	#NULL!	#NULL!
52	1	1	8	2	6	9	5	9	#NULL!	#NULL!
53	3	1	8	2	6	9	5	9	#NULL!	#NULL!
37	1	3	11	2	6	6	3	6	#NULL!	#NULL!
34	1	3	11	2	6	5	3	5	#NULL!	#NULL!
44	1	3	11	2	6	7	4	7	#NULL!	#NULL!
46	5	4	18A	1	6	8	4	8	#NULL!	#NULL!
47	1	1	6	2	6	8	4	8	#NULL!	#NULL!
60	5	3	1	1	7	10	5	10	1	3
38	4	3	6	2	7	6	3	6	#NULL!	#NULL!
70	1	3	11	2	7	11	6	12	#NULL!	#NULL!
25	1	1	8	2	7	3	2	3	#NULL!	#NULL!
38	1	3	9	2	7	6	3	6	#NULL!	#NULL!
52	1	2	16	2	7	9	5	9	#NULL!	#NULL!
35	1	3	6	2	7	5	3	5	#NULL!	#NULL!
44	5	3	9	2	7	7	4	7	#NULL!	#NULL!
33	4	4	10	2	7	5	3	5	#NULL!	#NULL!
45	1	3	11	2	7	7	4	7	#NULL!	#NULL!
47	1	2	16	2	7	8	4	8	#NULL!	#NULL!
45	5	3	9	2	7	7	4	7	#NULL!	#NULL!
60	1	1	1	1	7	10	5	10	1	3
80	3	4	10	2	7	13	7	14	#NULL!	#NULL!
52	1	3	8	2	7	9	5	9	#NULL!	#NULL!
42	1	1	6	1	7	7	4	7	4	1
27	1	4	19	2	7	4	2	4	#NULL!	#NULL!
48	1	1	6	2	7	8	4	8	#NULL!	#NULL!
44	1	3	16	2	7	7	4	7	#NULL!	#NULL!
46	1	1	6	2	7	8	4	8	#NULL!	#NULL!
27	5	3	27	2	7	4	2	4	#NULL!	#NULL!
17	1	4	3	1	7	2	1	2	2	1
70	1	3	11	2	7	11	6	12	#NULL!	#NULL!
49	3	3	16	2	7	8	4	8	#NULL!	#NULL!
51	1	1	23	1	7	9	5	9	5	3
34	1	2	16	2	7	5	3	5	#NULL!	#NULL!
12	1	2	6	2	7	1	1	1	#NULL!	#NULL!
65	1	1	1	1	7	11	6	11	1	3
54	1	2	3	1	7	9	5	9	2	3
80	1	1	1	1	7	13	7	14	1	2
24	1	4	20	2	7	3	2	3	#NULL!	#NULL!
55	5	3	16	2	7	9	5	9	#NULL!	#NULL!
28	1	4	10	2	7	4	2	4	#NULL!	#NULL!
27	2	2	7	1	7	4	2	4	3	3
33	5	4	19	2	7	5	3	5	#NULL!	#NULL!
43	1	1	8	2	7	7	4	7	#NULL!	#NULL!
71	1	1	1	1	7	12	7	13	1	2
67	1	2	21	2	7	11	6	12	#NULL!	#NULL!
48	4	2	21	2	7	8	4	8	#NULL!	#NULL!
44	2	3	16	2	7	7	4	7	#NULL!	#NULL!
62	1	3	16	2	7	11	6	11	#NULL!	#NULL!
63	5	3	16	2	7	11	6	11	#NULL!	#NULL!
66	1	4	18A	1	7	11	6	12	6	1
30	1	3	11	2	7	4	2	4	#NULL!	#NULL!
57	5	4	10	2	7	10	5	10	#NULL!	#NULL!
52	1	1	1	1	7	9	5	9	1	2
60	1	4	3	1	7	10	5	10	2	2
61	1	3	1	1	7	11	6	11	1	2
24	1	3	14	1	7	3	2	3	7	3
31	1	1	16	2	7	5	3	5	#NULL!	#NULL!
45	1	2	21	2	7	7	4	7	#NULL!	#NULL!
70	1	2	21	2	7	11	6	12	#NULL!	#NULL!
43	1	1	11	2	7	7	4	7	#NULL!	#NULL!
44	1	1	8	2	7	7	4	7	#NULL!	#NULL!
57	1	2	1	1	7	10	5	10	1	2
38	5	4	3	1	7	6	3	6	2	3
50	2	4	10	2	7	8	4	8	#NULL!	#NULL!
35	1	4	17	1	7	5	3	5	2	2
18	2	4	10	2	7	2	1	2	#NULL!	#NULL!
14	1	4	3	1	7	1	1	1	2	3
40	2	1	1	1	7	6	3	6	1	2
34	5	4	10	2	7	5	3	5	#NULL!	#NULL!
70	1	4	3	1	7	11	6	12	2	2
35	1	3	11	2	7	5	3	5	#NULL!	#NULL!
50	1	2	21	2	7	8	4	8	#NULL!	#NULL!
50	1	4	17	1	7	8	4	8	2	2
44	1	4	10	2	7	7	4	7	#NULL!	#NULL!
64	1	3	11	2	7	11	6	11	#NULL!	#NULL!
46	1	3	21	2	7	8	4	8	#NULL!	#NULL!
31	1	3	11	2	7	5	3	5	#NULL!	#NULL!
68	1	1	8	2	7	11	6	12	#NULL!	#NULL!
46	5	1	6	2	7	8	4	8	#NULL!	#NULL!
43	1	3	8	2	7	7	4	7	#NULL!	#NULL!
66	1	3	16	2	7	11	6	12	#NULL!	#NULL!
48	4	1	6	2	7	8	4	8	#NULL!	#NULL!
60	1	2	16	2	7	10	5	10	#NULL!	#NULL!
42	1	2	9	2	7	7	4	7	#NULL!	#NULL!
50	5	1	3	1	7	8	4	8	2	2
63	5	1	1	1	7	11	6	11	1	2
50	1	3	14	1	7	8	4	8	7	2
65	1	1	8	2	7	11	6	11	#NULL!	#NULL!
36	2	1	8	2	7	6	3	6	#NULL!	#NULL!
60	1	2	3	1	7	10	5	10	2	2
39	2	4	19	2	7	6	3	6	#NULL!	#NULL!
18	1	4	20	2	7	2	1	2	#NULL!	#NULL!
60	1	3	3	1	7	10	5	10	2	2
45	1	3	3	1	7	7	4	7	2	3
26	1	4	17	1	7	4	2	4	2	1
60	1	2	3	1	7	10	5	10	2	2
42	1	2	16	2	7	7	4	7	#NULL!	#NULL!
63	1	2	1	1	7	11	6	11	1	2
43	2	1	6	2	7	7	4	7	#NULL!	#NULL!
38	1	2	21	2	7	6	3	6	#NULL!	#NULL!
80	1	2	16	2	7	13	7	14	#NULL!	#NULL!
44	1	3	3	1	7	7	4	7	2	3
66	1	1	1	1	7	11	6	12	1	3
73	1	2	1	1	7	12	7	13	1	2
47	5	1	1	1	7	8	4	8	1	2
66	1	4	17	1	7	11	6	12	2	2
66	2	2	1	1	7	11	6	12	1	2
60	1	3	1	1	7	10	5	10	1	2
55	1	1	8	2	7	9	5	9	#NULL!	#NULL!
43	1	3	11	2	7	7	4	7	#NULL!	#NULL!
51	1	2	21	2	7	9	5	9	#NULL!	#NULL!
31	1	1	6	2	7	5	3	5	#NULL!	#NULL!
70	1	3	14	1	7	11	6	12	7	3
45	3	1	8	2	7	7	4	7	#NULL!	#NULL!
49	5	4	20	2	7	8	4	8	#NULL!	#NULL!
40	5	1	6	2	7	6	3	6	#NULL!	#NULL!
35	1	4	1	1	7	5	3	5	1	2
37	1	4	19	2	7	6	3	6	#NULL!	#NULL!
64	1	1	1	1	7	11	6	11	1	3
48	1	4	19	2	7	8	4	8	#NULL!	#NULL!
38	3	2	7	1	7	6	3	6	3	2
22	1	3	9	2	7	3	2	3	#NULL!	#NULL!
35	1	4	20	2	7	5	3	5	#NULL!	#NULL!
42	1	4	10	2	7	7	4	7	#NULL!	#NULL!
66	1	2	6	2	7	11	6	12	#NULL!	#NULL!
26	1	4	10	2	7	4	2	4	#NULL!	#NULL!
46	1	2	9	2	7	8	4	8	#NULL!	#NULL!
40	1	2	27	2	7	6	3	6	#NULL!	#NULL!
23	1	3	27	2	7	3	2	3	#NULL!	#NULL!
26	1	4	9	2	7	4	2	4	#NULL!	#NULL!
53	1	1	1	1	7	9	5	9	1	2
25	1	3	9	2	7	3	2	3	#NULL!	#NULL!
25	2	2	7	1	7	3	2	3	3	2
51	3	3	11	2	7	9	5	9	#NULL!	#NULL!
